# Supplementary material for: CRISPR/Cas9-targeted mutagenesis of OsERA1 confers enhanced responses to abscisic acid and drought stress and increased primary root growth under nonstressed conditions in rice
Source: PLoS One. 2020 Dec 3;15(12):e0243376. doi: 10.1371/journal.pone.0243376 (PMC7714338; doi:10.1371/journal.pone.0243376)
Supplement: S1 Table — (XLSX) [file pone.0243376.s001.xlsx]

## Sheet: Table S1
S1 Table. Primers used in this study
Primer Name	Seq (5'-3') a	nt	Note
ERA1-1_gRNA-F	ggcaCGCGGCTGCAGCGAGCTCGC	24	gRNA1 target site at exon-1, containing SacI site
ERA1-1_gRNA-R	aaacGCGAGCTCGCTGCAGCCGCG	24
ERA1-3_gRNA-F	ggcaGGACTTCTTATCTCGATGTC	24	gRNA2 target site at exon-3, containing TaqI site
ERA1-3_gRNA-R	aaacGACATCGAGATAAGAAGTCC	24
ERA1-5_gRNA-F	ggcaGGGCACTATCATCGGTAAAC	24	gRNA3 target site at exon-5, containing Hpy166II site
ERA1-5_gRNA-R	aaacGTTTACCGATGATAGTGCCC	24
Cas9-F	AGGACCACGACGGAGACTA	19	genotyping for Cas9 cassette in T0
Cas9-R	TCTTCTTCTGGCGGTTCTCT	20
ERA1-1_F1	CTCCGGCTCGCACATGGT	18	PCR/RE and sequencing in T0
ERA1-1_R1	ATCTGCTCCACCTGCGTCA	19
ERA1-3_F1	GACCTTGGCTGTGCTACTG	19	PCR/RE and sequencing in T0
ERA1-3_R1	TTGAACTTTGTTATCACCTCAG	22
ERA1-5_F1	AGTCTAGGCTACTCAACATCT	21	PCR/RE and sequencing in T0
ERA1-5_R1	TCCGAAGCATGAACTTGTACA	21
a Underlined characters indicate restriction enzyme sites for PCR/RE analysis.
