# Supplementary material for: CRISPR/Cas9-targeted mutagenesis of OsERA1 confers enhanced responses to abscisic acid and drought stress and increased primary root growth under nonstressed conditions in rice
Source: PLoS One. 2020 Dec 3;15(12):e0243376. doi: 10.1371/journal.pone.0243376 (PMC7714338; doi:10.1371/journal.pone.0243376)
Supplement: S2 Table — (XLSX) [file pone.0243376.s002.xlsx]

## Sheet: Table S2
S2 Table. Genotypes of T0 events with CRISPR/Cas9-induced mutations in OsERA1.
gRNA-target	Lines a	Mutations at the gRNA target sites in T0 plnats b	In/Del	T0 genotype
Exon-1	WT	CG CGG CTG CAG CGA GCT CGC AGG CCG
	M1c	CG CCC CTG CAG CGA GCT T/GCGC AGG CCG	+1 nt	Biallelic, hetero
	M2	CG CCC CTG CAG CGA GCT TCGC AGG CCG	+1 nt	Biallelic, homo
	M3	CG CCC CTG CAG CGA GCT TCGC AGG CCG	+1 nt	Biallelic, homo
Exon-3	WT	G GAC TTC TTA TCT CGA TGT CAG gtttgttaaactgct
	M4	G GAC TTC TTA TCT --- -GT CAG gtttgttaaactgct	−4 nt	Monoallelic, hetero
	M5	G GAC T-- --- -CT --- --T CA- -----------tgct	−23 nt	Monoallelic, hetero
	M6	G GAC TTC TTA TCT CGA TGT CAAG gtttgttaaactgct	+1 nt	Monoallelic, hetero
	M7	G GAC TTC TTA TAT AGA T-- --- -------aaactgct	−12 nt	Monoallelic, hetero
	M8	G GAC TTC TT- --- --- --- --- ------------gct	−25 nt	Monoallelic, hetero
	M9	G GAC TTC TT- --- --- --- --- ------------gct	−25 nt	Monoallelic, hetero
	M10	G GAC TTC T-- --- --- -GT CAG gtttgttaaactgct	−9 nt	Monoallelic, hetero
	M11	G GAC TTC TTA T-- --- -GT CAG gtttgttaaactgct	−6 nt	Monoallelic, hetero
	M12	G GAC TTC TTA TC- --- -GT CAG gtttgttaaactgct	−5 nt	Monoallelic, hetero
Exon-5	WT	GG GCA CTA TCA TCG GTA AAC AG gtaattct
	M13	GG GCA CTA TCA TCG GTA A-C AG gtaattct	−1 nt	Monoallelic, hetero
	M14	GG GCA CTA TCA TCG GTA TAAC AG gtaattct	+1 nt	Monoallelic, hetero
	M15	GG GCA CTA TCA TCG GTA AAAC AG gtaattct	+1 nt	Monoallelic, hetero
	M16	GG GCA CTA TCA TCG GTA AAAC AG gtaattct	+1 nt	Monoallelic, hetero
	M17	GG GCA CTA TCA TCG GTA A-C AG gtaattct	−1 nt	Monoallelic, hetero
	M18	GG GCA CTA TCA TCG GTA AAAC AG gtaattct	+1 nt	Monoallelic, hetero
	M19	GG GCA CTA TCA TCG GTA A-C AG gtaattct	−1 nt	Monoallelic, hetero
	M20	GG GCA CTA TCA TCG GTA A-C AG gtaattct	−1 nt	Monoallelic, hetero
	M21	GG GCA CTA TCA TCG GTA TAAC AG gtaattct	+1 nt	Monoallelic, hetero
	M22	GG G-- --- --- --- --- --- -- --aattct	−21 nt	Monoallelic, hetero
a PCR/RE-positive T0 plants were used for direct-sequencing analysis.
b The PAM sites are underlined. The red characters indicate mutated nucleotides. The uppercase and lowercase letters indicate exons and introns, respectively. Spaces separete the triplet codons for protein translation in the wild-type sequence.
c M1 had biallelic mutation at T0 and two independent alleles (M1T and M1G) were segregated in T1 and subsequent progenies.
