# Supplementary material for: CRISPR/Cas9-targeted mutagenesis of OsERA1 confers enhanced responses to abscisic acid and drought stress and increased primary root growth under nonstressed conditions in rice
Source: PLoS One. 2020 Dec 3;15(12):e0243376. doi: 10.1371/journal.pone.0243376 (PMC7714338; doi:10.1371/journal.pone.0243376)
Supplement: S3 Table — (XLSX) [file pone.0243376.s003.xlsx]

## Sheet: S3 Table
S3 Table. Predicted OsERA1.1 amino acid sequences in osera1 mutant plants.
Lines	Reading frame	Predicted protein sequence	Length (aa)	Encoding protein
WT	1st ATG	MVRRLSVRSPRLQRARRPPPSAPPTTAPMDPPSPPPPPPYPPAAAEGGPAADSQAAELPRLTVTQVEQMKVEAKVGEIYRVLFGNAPNANSLMLELWREQHVEYLTRGLKHLGPSFHVLDANRPWLCYWIIHALALLDEIPDDVEDDIVDFLSRCQDKDGGYGGGPGQLPHLATTYAAVNTLVTIGSERALSSVNRDNLYKFMLRMKDTSGAFRMHDGGEIDVRASYTAISVASLVNILDGELAKGVGNYITRCQTYEGGIAGEPYAEAHGGYTFCGLATMILLNEVDKLDLASLIGWVAFRQGVECGFQGRTNKLVDGCYSFWQGAALALTQKLMTVVDEQLKSSYSSKRPPGDDACGTSSSTEAAYYAKFGFDFIEKSNQIGPLFHNIALQQYILLC…	478	Farnesyltransferase
	2nd ATG	MDPPSPPPPPPYPPAAAEGGPAADSQAAELPRLTVTQVEQMKVEAKVGEIYRVLFGNAPNANSLMLELWREQHVEYLTRGLKHLGPSFHVLDANRPWLCYWIIHALALLDEIPDDVEDDIVDFLSRCQDKDGGYGGGPGQLPHLATTYAAVNTLVTIGSERALSSVNRDNLYKFMLRMKDTSGAFRMHDGGEIDVRASYTAISVASLVNILDGELAKGVGNYITRCQTYEGGIAGEPYAEAHGGYTFCGLATMILLNEVDKLDLASLIGWVAFRQGVECGFQGRTNKLVDGCYSFWQGAALALTQKLMTVVDEQLKSSYSSKRPPGDDACGTSSSTEAAYYAKFGFDFIEKSNQIGPLFHNIALQQYILLCAQVLDGGLRDKPGKNRDHYHSCYCLSGL…	450	Farnesyltransferase
M1T/G, M2T, M3T	1st ATG	MVRRLSVRSPRLQRAXQAAAFRAADHRAHGPPLAAAAAAISSCCC	45	unknown
	2nd ATG	MDPPSPPPPPPYPPAAAEGGPAADSQAAELPRLTVTQVEQMKVEAKVGEIYRVLFGNAPNANSLMLELWREQHVEYLTRGLKHLGPSFHVLDANRPWLCYWIIHALALLDEIPDDVEDDIVDFLSRCQDKDGGYGGGPGQLPHLATTYAAVNTLVTIGSERALSSVNRDNLYKFMLRMKDTSGAFRMHDGGEIDVRASYTAISVASLVNILDGELAKGVGNYITRCQTYEGGIAGEPYAEAHGGYTFCGLATMILLNEVDKLDLASLIGWVAFRQGVECGFQGRTNKLVDGCYSFWQGAALALTQKLMTVVDEQLKSSYSSKRPPGDDACGTSSSTEAAYYAKFGFDFIEKSNQIGPLFHNIALQQYILLCAQVLDGGLRDKPGKNRDHYHSCYCLSGL…	450	Farnesyltransferase
